# Supplementary material for: Next-Generation DNA Sequencing-Based Gene Panel for Diagnosis and Genetic Risk Stratification in Onco-Hematology
Source: Cancers (Basel). 2022 Apr 14;14(8):1986. doi: 10.3390/cancers14081986 (PMC9030630; doi:10.3390/cancers14081986)
Supplement: Supplementary file 1 [file cancers-14-01986-s001.zip]

Archive with 1 entries (1 files):
- cancers-1564426-supplementary.xlsx
