# Supplementary material for: Next-Generation DNA Sequencing-Based Gene Panel for Diagnosis and Genetic Risk Stratification in Onco-Hematology
Source: Cancers (Basel). 2022 Apr 14;14(8):1986. doi: 10.3390/cancers14081986 (PMC9030630; doi:10.3390/cancers14081986)
Supplement: Supplementary file 1 [file cancers-14-01986-s001.zip › cancers-1564426-supplementary.xlsx]

## Sheet: File S1
disease	Tier	Diagnosis	Prognosis	Therapy	Resistance
AML	Tier I	ABL1-fusion CBFB-fusion CEBPA-mut DDX41-mut ETV6-mut FGFR1-fusion GATA2-mut KMT2A-fusion NPM1-mut NUP214-fusion RARA-fusion RBM15-fusion RUNX1-fusion RUNX1-mut PDGFRA-fusion PDGFRB-fusion	ABL1-fusion ASXL1-mut ASXL1-del CBFB-fusion CEBPA-mut FGFR1-fusion FLT3-mut FLT3-ITD KMT2A-fusion NPM1-mut NUP214-fusion RARA-fusion RUNX1-fusion RUNX1-mut TP53-mut	FLT3-mut FLT3-ITD RARA-fusion	none
	Tier II	FLT3-mut SF3B1-mut SRSF2-mut STAG2-mut TP53-mut	BCOR-mut CBFA2T3-fusion CDKN2A-mut CUX1-mut CUX1-del DNMT3A-mut FUS-fusion GATA2-mut KIT-mut KMT2A-amp KMT2C-mut MNX1-fusion NF1-mut NRAS-mut NUP98-fusion PHF6-mut RB1-mut RBM15-fusion SETBP1-mut TET2-mut	ABL1-fusion CSF3R-mut IDH1-mut IDH2-mut KIT-mut PDGFRA-fusion PDGFRB-fusion	DNMT3A-mut KRAS-mut NRAS-mut
MDS	Tier I	CBL-mut DDX41-mut ETV6-mut GATA2-mut KRAS-mut NF1-mut PDGFRA-fusion PDGFRB-fusion RUNX1-mut SF3B1-mut	ASXL1-mut ASXL1-del ATRX-mut BCOR-mut ETV6-mut EZH2-mut FLT3-ITD FLT3-mut GATA2-mut IDH2-mut NPM1-mut RUNX1-mut SETBP1-mut SF3B1-mut SRSF2-mut STAG2-mut TP53-mut U2AF1-mut WT1-mut ZRSR2-mut	none	TP53-mut
	Tier II	STAG2-mut TP53-mut	CDKN2A-mut CUX1-mut CUX1-del DNMT3A-mut IDH1-mut KMT2A-amp NRAS-mut PPMD1-mut	IDH1-mut DDX41-mut PDGFRA-fusion PDGFRB-fusion SF3B1-mut	none
MPN	tier I	ABL1-fusion CALR-mut CBL-mut CSF3B1-mut GATA2-mut JAK2-mut MPL-mut PDGFRA-fusion PDGFRB-fusion	ASXL1-mut ASXL1-del RUNX1-mut SEBP1-mut	ABL1-fusion JAK2-mut	BCOR-mut
	tier II	SRSF2-mut	BCOR-mut CALR-mut EZH2-mut IDH1-mut IDH2-mut IKZF1-del SRSF2-mut U2AF1-mut	PDGFRA-fusion PDGFRB-fusion	ASXL1-mut DNMT3A-mut
ALL	tier I	ABL1-fusion ABL2-fusion CSF1R-fusion EPOR-fusion ETV6-fusion FGFR1-fusion JAK1-mut JAK2-fusion KMT2A-fusion KRAS-mut NRAS-mut PDGFRA-fusion PDGFRB-fusion PTPN11-mut RUNX1-amp SH2B3-mut TYK2-mut	ABL1-fusion ABL2-fusion CREBBP-mut CSF1R-fusion EPOR-fusion ETV6-fusion FGFR1-fusion IKZF1-mut IL7R-mut JAK1-mut JAK2-fusion KMT2A-fusion KRAS-mut NF1-mut NRAS-mut PTPN11-mut RUNX1-amp SH2B3-mut TYK2-mut	ABL1-fusion	none
	tier II	PAX5-del PAX5-mut	CDKN2A/B-del DNMT3A-mut IKZF1-del MEF2D-fusion NOTCH1-mut NR3C1-del NUP214-fusion NUP98-fusion PAX5-del PAX5-mut PTEN-mut RB1-del RB1-mut RUNX1-mut TCF3-fusion	ABL2-fusion BRAF-mut CSF1R-fusion EPOR-fusion FGFR1-fusion JAK1-mut JAK2-fusion MEF2D-fusion PDGFRA-fusion PDGFRB-fusion TCF3-fusion TYK2-mut	CREBBP-mut PHF6-mut PTEN-mut

## Sheet: File S2
	sample	disease	Haematology OncoKitDx variants (SNVs, CNV in target genes and SVs)	Therapy	Resistance	Diagnosis	Prognosis
	25972	AML	SNVs: RUNX1 (X2) (DI, PI), DNMT3A (RII, PII), TET2 (PII) + FLT3-ITD (TI, PI, DII);	X	X	X	X
	24163	AML	SNVs: DNMT3A (RII, PII), TET2 (PII), NPM1 (DI, PI), CEBPA(DI, PI) + FLT3-ITD (TI, PI, DII), ASXL1 (PI)	X	X	X	X
	24953	AML	SNVs: WT1, CBL, U2AF1, FLT3 (X2) (TI, PI, DII), BCOR (PII);	X		X	X
	25433	AML	SNVs: TET2 (PII), NPM1 (DI, PI), FLT3-ITD (TI, PI, DII)	X		X	X
	25856	AML	SNVs: IDH1 (TII), DNMT3A (RII, PII) ,NPM1 (DI, PI), CEBPA (DI, PI), FLT3-ITD (TI, PI, DII), SRSF2 (DII)	X	X	X	X
	27417	AML	SNVs: DNMT3A (RII, PII), NPM1 (DI, PI), CEBPA (DI, PI), FLT3-ITD (TI, PI, DII)	X	X	X	X
	9312	AML	SNVs: CALR, JAK2
	20812	AML	SNVs: TET2 (PII), MPL, ASXL1 (PI)				X
	11170	AML	SNVs: SRSF2 (DII), TET2 (PII), ASXL1 (PI)			X	X
	15961	AML	SNVs: DNMT3A (RII, PII);		X		X
	18254	AML	SNVs: TP53 (X2) (DII, PI);			X	X
	26544	AML	SNVs: DNMT3A (RII, PII),TP53 (X2) (DII, PI);		X	X	X
	19208	AML	SVs: FIP1L1-PDGFRA (DI, TII)	X		X
	25536	AML	SVs: NUP98-NSD1 (PII)				X
	27696	AML	SNVs: FLT3-ITD (TI, PI, DII), NRAS (RII, PII); SVs: CBFB-MYH11 (DI, PI)	X	X	X	X
	26835	AML	SVs: CBFB-MYH11 (DI/PI)			X	X
	24350	AML	SNVs: NRAS (RII, PII), FLT3-ITD (TI, PI, DII); SVs: CBFB-MYH11 (DI/PI)	X	X	X	X
	22282	AML	SNVs: CUX1 (PII), KRAS (RII), SRSF2 (DII), ASXL1 (PI); SVs: MLLT3-KMT2A ( DI, PI)		X	X	X
	27339	AML	SNVs: FLT3 (X2) (TI, PI, DII); SVs: KMT2A-MLLT10 (DI, PI)	X		X	X
	26464	AML	SNVs: NPM1 (DI, PI), DNMT3A (RII, PII),FLT3 (X2) (TI, PI, DII)	X	X	X	X
	26462	AML	SNVs: SRSF2 (DII), KRAS (RII), ASXL1 (PI), SETBP1 (PII);		X	X	X
	14375	AML	SNVs: ASXL1 (PI), RUNX1 (DI, PI), PHF6 (PII), IDH2 (TII)	X		X	X
	27557	AML	SNVs: SRSF2 (DII), ASXL1 (PI), SETBP1 (PII), CEBPA (D, PI) , STAG2 (DII)			X	X
	413003221	AML	SNVs: FLT3-ITD (TI, PI, DII), NPM1 (DI, PI), GATA2 (DI, PII), TET2 (PII) y SRSF2 (DII)	X		X	X
	413008398	AML	SNVs: RUNX1 (DI, PI), PHF6 (PII), FLT3-ITD (TI TKI, PI, DII)	X		X	X
	413009805	AML	SNVs: NPM1 (DI, PI), TET2 (PII), IDH2 (TII) , KMT2C	X		X	X
	413007036	AML	SNVs: SRSF2 (DII), IDH2 (TII), ETV6 (DI), FLT3-ITD (TI TKI, PI, DII), STAG2 (DII)	X		X	X
	413009797	AML	SNVs: NPM1 (DI, PI), FLT3-ITD ((TI TKI, PI, DII)	X		X	X
	413011846	MDS	SNVs: IDH1 (TII, PII), TET2 , CUX1 (PII), SRSF2 (PI), ASXL1 (X2) (PI)	X			X
	373023075	MDS	SNVs: IDH1 (TII), SRSF2 (PI), ASXL1 (PI), STAG2 (DII, PI)	X		X	X
	413000469	AML	SNVs: IDH1 (TII), TP53 (DII, PI);	X		X	X
	413007541	AML	SNVs: DNMT3A (RII, PII), GATA2 (X2), (DI, PII), CEBPA ( DI, PI)		X	X	X
	413012238	AML	SNVs: DNMT3A (RII, PII), NPM1 (DI, PI), NRAS (RII, PII)		X	X	X
	373023001	AML	SNVs: ASXL1 (PI), TET2 (PII), TP53 ( PI, DII), NF1 (X3) (PII), RUNX1 (DI, PI), PHF6 (PII)			X	X
	413011855	MDS	SNVs: ASXL1 (PI), SF3B1 (DI, PI), SRSF2 (PI), SETBP1 (PI)			X	X
	413000164	AML	SNVs: CBL, TP53 (X2) ( DII, PI);			X	X
	413001179	AML	SNVs: RUNX1 (DI, PI), SF3B1 (DII)			X	X
	413003224	AML	SNVs: NPM1 (DI, PI)			X	X
	413008082	AML	SNVs: NPM1 (DI, PI), IDH1 (TII)	X		X	X
	413010027	AML	SNVs: CUX1 (PII), FLT3 (TI, TKI, PI, DII);	X		X	X
	373023953	AML	SNVs: FLT3 (TI, TKI, PI, DII), NRAS (RII, PII), SVs: CBFB-MYH11 (DI, PI)	X	X	X	X
	373024978	AML	negative
	413102144	MDS	SNVs: DNMT3A ( PII), PHF6;				X
	413002139	AML	SNVs: DNMT3A (RII, PII), IDH1 (TII), RUNX1 (DI, PI)	X	X	X	X
	482016442	AML	SNVs: NPM1 (DI, PI), FLT3-ITD (TI, TKI, PI, DII), TET2 (PII)	X		X	X
	413010542	AML	SNVs: NPM1 (DI, PI), FLT3-ITD (TI, TKI, PI, DII), SETBP1 (PII)	X		X	X
	413010505	MDS	SNVs: TP53 (X2) (RI, PI, DII), CUX1 (PII);		X	X	X
	373019614	MDS	SNVs: ASXL1 (PI), CBL (X2) (DI), RUNX1 (PI), U2AF1 (PI)			X	X
	A964	AML	SNVs: TP53 ( PI, DII), NF1 ( PII);			X	X
	A842	AML	SNVs: STAG2 (DII), DNMT3A (RII, PII), ASXL1 (PI)		X	X	X
	B114	AML	SNVs: ASXL1 (PI), TET2 (PII)				X
	A696	AML	SNVs: IDH2 (TII), SRSF2 (DII), STAG2 (DII), CEBPA (DI, PI), ASXL1 (DI)	X		X	X
	M0-608	AML	SNVs: NRAS (PII, RII), KMT2C, KRAS (RII), SRSF2 (DII), ASXL1 (PI), RUNX1 (DI, PI) , BCOR (PII), STAG2 (X2) (DII)		X	X	X
	1808	AML	SNVs: DNMT3A (RII, PII), WT1, IDH1 (TII), PHF6 (PII), BCOR (PII);	X	X		X
	226-19	AML	SNVs: TP53 (X2) (PI, DII), KRAS (RII), TET2 (PII);		X	X	X
	383-19	AML	SNVs: ASXL1 (PI), TP53 (PI, DII), NF1 (X2) (PII),			X	X
	960-18	AML	SNVs: ASXL1 (PI), NRAS (RII, PII), TET2 (X2) (PII), SRSF2 (DII)		X	X	X
	1784	AML	SNVs: FLT3-ITD (TI, PI, DII)	X		X	X
	2002	AML	SNVs: DNMT3A (X2) (RII, PII), IDH2 (TII)	X	X		X
	860-19	AML	SNVs: TP53 (X2) (PI, DII);			X	X
	884-19	AML	SNVs: DNMT3A (RII, PII), RUNX1 (X2) (DI, PI), FLT3-ITD (TI, PI, DII)	X	X	X	X
	15-19	AML	SNVs: TP53 (DII, PI), STAG2 (DII);			X	X
	924-18	AML	SNVs: ASXL1 (PI), TET2 (PII)				X
	419	AML	SNVs: DNMT3A (RII, PII), SF3B1 (DII), KMT2C		X	X	X
	1755	AML	SNVs: NPM1 (DI, PI), NRAS (RII, PII), DNMT3A (RII, PII), FLT3-ITD (TI, PI, DII)	X	X	X	X
	MO-606	AML	SNVs: ASXL1 (PI), RUNX1 (DI, PI)			X	X
	M0-723	AML	SNVs: GATA2 (DI, PII), KIT (X2) (TII, PII), KMT2C, CEBPA (DI, PI)	X		X	X
	1711	AML	SNVs: ASXL1 (PI), DNMT3A (RII, PII), IDH2 (TII)	X	X		X
	A866	AML	SNVs: ASXL1 (PI)				X
	A631	AML	SNVs: TP53 (DII, PI) STAG2 (DII);			X	X
	A725	AML	SNVs: GATA2 (DI, PII);			X	X
	A547	AML	SNVs: GATA2 (DI, PII), TET2 (PII), PHF6 (PII)			X	X
	A856	AML	SNVs: CUX1 (PII);				X
	A741	AML	SNVs: CUX1 (PII), ETV6 (DI), FLT3-ITD (TI, PI, DII), SRSF2 (DII), ASXL1 (PI);	X		X	X
	A806	AML	SNVs: NRAS (RII, PII)		X		X
	A808	AML	SNVs: KRAS (RII), RUNX1 (DI, PI)		X	X	X
	A772	AML	SNVs: KRAS (RII), SRSF2 (DII), ASXL1 (PI), BCOR (PII) y STAG2 (DII)		X	X	X
	A588	AML	SNVs: NRAS (RII, PII); SVs: CBFB-NED1 (DI, PI)		X	X	X
	A933	AML	SNVs: KMT2C, TP53 (PI, DII), NF1 (PII)			X	X
	3133357	AML	SNVs: FLT3-ITD (TI, PI, DII), RUNX1 (DI, PI);	X		X	X
	A615	AML	SNVs: RUNX1 (DI, PI), DNMT3A (RII, PII)		X	X	X
	3579411	AML	SNVs: ASXL1 (PI), RUNX1 (DI, PI), STAG2 (DII)			X	X
	B325	AML	SNVs: NRAS (RII, PII), TP53 (DII, PI), NF1 (PII);		X	X	X
	B390	AML	SNVs: NRAS (RII, PII), TET2 (PII), CEBPA (DI, PI)		X	X	X
	M0-393	AML	SNVs: KRAS (DI, PI); SVs: RUNX1 (DI, PI)			X	X
	M0-178	AML	SNVs: DNMT3A (RII, PII), TP53 (DII, PI), NF1 (PII), DDX41 (X2) (DI)		X	X	X
	1749	AML	SNVs: TP53 (DII, PI) , SRSF2 (DII), ASXL1 (PI), STAG2 (DII)			X	X
	3572545	AML	SNVs: NRAS (RII, PII), ASXL1 (PI);		X		X
	B373	AML	SNVs: IDH1 (TII), SRSF2 (DII), RUNX1 (DI, PI), ASXL1 (PI)	X		X	X
	1940	AML	SNVs: NRAS (TII, PII), TP53 (DII, PI);	X		X	X
	1780	AML	SNVs: NPM1 (DI, PI), DNMT3A ( RII, PII)		X	X	X
	819-18	AML	SNVs: TET2 (X2) (PII), ASXL1 (PI), NRAS (RII/PII)		X		X
	D20310	ALL	SNVs: JAK2, CREBBP (RII);		X
	D1903	ALL	SNVs: JAK2; CNVs: CDKN2A/CDKN2Bdel (PII)				X
	D501	AML	SNVs: GATA2 (DI, PII), FLT3 (TI, KI, DII, PI), CEBPA (DI, PI)	X		X	X
	D19397	MDS	SNVs: SF3B1 (DI, PI)			X	X
	D19632	MDS	SNVs: KRAS (DI), CUX1;			X
	D19799	MDS	SNVs: TP53 (RI, DII, PI);		X	X	X
	D18238	MDS	SNVs: SF3B1 (DI, PI)			X	X
	D19938-1	CMPN	SNVs: JAK2 (TI, DI), CBL (DI)	X		X
	D19925	MDS	negative
	D402	MDS	SNVs: ZRSR2 (PI);				X
	D511	MDS	SNVs: JAK2, ASXL1 (PI), NF1 (DI) y EZH2 (PI)			X	X
	D19871	MDS	SNVs: DNMT3A ( PII), SF3B1 (DI, PI)			X	X
	D556	AML	SNVs: RUNX1 (DI, PI), ASXL1 (PI), BCOR (X2) (PII), FLT3-ITD (TI,TKI, DII, PI)	X		X	X
	D19236	CMPN	SNVs: JAK2 (TI, DI), SRSF2 (DII, PII), ASXL1 (PI)	X		X	X
	D601	AML	SNVs: DNMT3A (RII, PII), NPM1 (DI, PI)		X	X	X
	D18379	MDS	SNVs: SRSF2 (PI), ASXL1 (PI)				X
	D19886	MDS	SNVs: U2AF1 (PI), ASXL1 (PI), CBL (DI)			X	X
	D19309	MDS	SNVs: SF3B1 (DI, PI)			X	X
	D539	CMPN	SNVs: ASXL1 (PI), MPL (DI)			X	X
	D569	MDS	negative
	D20719	ALL-T	SNVs: NOTCH1 (PII)				X
	D20421	ALL-B	SNVs: NRAS (DI, PI); SVs: ETV6-RUNX1) (DI, PI)			X	X
	D20205	ALL-B	negative
	D19944	ALL-B	SVs: ETV6-RUNX1 (DI, PI)			X	X
	D19520	ALL-B	SNVs: NRAS (DI, PI); CNVs: PAX5del (DII, PII), CDKN2A/B (PII)			X	X
	D1849	ALL-T	SNVs: RUNX1 (PII), PHF6 (RII)		X		X
	D651	ALL-B	SNVs: KMT2C
	D20707	ALL-B	SNVs: KRAS (DI, PI); CNVs: RB1del (PII)			X	X
	D20767	ALL-B	SNVs: NRAS (DI, PI)			X	X
	D20036	MDS	SNVs: NF1 (DI), U2AF1 (PI), EZH2 (PI), ASXL1 (PI)			X	X
	D20128	ALL-B	SNVs: KRAS (DI, PI)			X	X
	D549	MDS	SNVs: IDH2 (PI), RUNX1 (X2) (DI, PI), SRSF2 (PI)			X	X
	20749	MPN	SVs: BCR-ABL e19a2 (TI, DI)	X		X
	19752	AML	SNVs: KMT2C, NRAS (RII, PII); SVs: CBFB-NDE1 (DI, PI)		X	X	X
	26019	AML	SVs: PML-RARA (TI, DI, PI)	X		X	X
	18452	MPN	SNVs: ASXL1 (PI); SVs: BCR-ABL b2a3 (TI, DI)	X		X	X
	14099	MPN	negative
	11306	MPN	SVs: BCR-ABL e8a2 (TI, DI)	X		X
	6556	MPN	negative
	20545	AML	SVs:CBFB-MYH11 (DI, PI)			X	X
	23741	AML	SNVs: FLT3-ITD (TI TKI, DII, PI)	X		X	X
	19918	AML	SVs: AML-ETO (RUNX1-RUNXT1) (DI, PI)			X	X
	20323	AML	SNVs: KIT ( (TII, PII) SVs: AML-ETO (RUNX1-RUNXT1) (DI, PI),	X		X	X
	26217	MPN	SVs: BCR-ABL b2a2 (TI, DI)	X		X
	25995	MPN	SVs: BCR-ABL b3a2 (TI, DI)	X		X
	26176	MPN	SVs: BCR-ABL (TI, DI)	X		X
	24197	MPN	negative
	19178	MPN	SVs:BCR-ABL (TI, DI)	X		X
	23077	MPN	SVs:BCR-ABL e1a1a (TI, DI)	X		X
	20327	MPN	SVs:BCR-ABL b2a2 (TI, DI)	X		X
	24966	MPN	SVs:BCR-ABL b2a2 (TI, DI)	X		X
	24025	MPN	SVs:BCR-ABL e6a2 (TI, DI)	X		X
	174154	MPN	SNVs: ASXL1 (PI), EZH2 (PII), CBL (DI), SF3B1, RUNX1 (X2) (PI);			X	X
	171021	MDS	SNVs: DDX41 (TII, DI), TP53 (RI, DII, PI);	X	X	X	X
	172175	MDS	SNVs: SF3B1 (DI), ASXL1 (PI)			X	X
	174395	ALL	CNVs: CDKN2A/Bdel (PII), IKZF1del (PII)				X
	181510	MDS	SNVs: DNMT3A (PII), U2AF1 (PI)				X
	180146	MDS	SNVs: SETBP1 (PI), TP53 (RI, DII, PI);		X	X	X
	180562	MDS	SNVs: ASXL1 (PI), U2AF1 (PI), STAG2 (DII, PI);			X	X
	7001678	MDS	SNVs: ASXL1 (PI), KRAS (DI);			X	X
	171865	MPN	SVs: FIP1L1-PDGFRA (TII, DI)	X		X
	184904	MPN	SNVs: CALR (DI, PII)			X	X
	184061	MDS	negative
	185379	AML	SNVs: ASXL1 (PI), RUNX1 (DI, PI), KRAS (RII), BCOR (PII)		X	X	X
	7000849	MPN	SNVs: ASXL1 (PI);				X
	176175	MDS	SNVs: TP53 (X2) (RI, DII, PI);		X	X	X
	173679	AML	SNVs: IDH2 (TII), TP53 (DII, PI);	X		X	X
	174574	AML	SNVs: RUNX1 (DI, PI), TET2 (PII), ASXL1 (PI)			X	X
	185858	MDS	SNVs: KRAS (DI);			X
	186134	MDS	SNVs: IDH2 (PI)				X
	190223	MDS	SNVs: ASXL1 (PI)				X
	7001708	MDS	SNVs: PPM1D (PII);				X
	7001620	MDS	SNVs: TP53 (RI, DII, PI, );		X	X	X
	170119	MPN	SNVs: JAK2 (TI TKI, DI)	X		X
	184165	MDS	SNVs: SF3B1 (DI, PI), DNMT3A (PII), STAG2 (DII, PI)			X	X
	173212	MPN	SNVs: CALR (DI, PII)			X	X
	7008408	MPN	SVs: FIP1L1-PDGFRA (TII, DI)	X		X
	7010457	MPN	SNVs: JAK2 (TI TKI, DI);	X		X
total	170			63	51	134	139
%				37.06	30	78.82	81.76
AML	98			40	40	82	94
AML - %				40.8	40.8	83.67	95.9
MDS	34			4	7	24	29
MDS - %				11.76	20.58	70.58	85.29
ALL	13			2	2	8	11
ALL - %				15.3	15.3	61.5	84.6
MPN	25			18	2	19	4
MPN - %				72	8	76	16

## Sheet: File S3
Patient	P/LP SNVs identified by the hospital	SVs identified by the hospital	Kariotype identified by the hospital	WHO 2016 classification by the hospital	ELN 2017 genetic risk group by the hospital	P/LP SNVs identified by Haematology OncoKitDx	SVs identified by Haematology OncoKitDx	CNV plot identified by Haematology OncoKitDx	WHO 2016 classification by Haematology OncokitDx	ELN 2017 genetic risk group by Haematology OncoKitDx	Hospital vs Haematology WHO classification	Hospital vs Haematology ELN 2017 classification	AML vs MDS, MPN, MDS/MPN or myeloid/lymphoid neoplasms
N-1	DNMT3A, FLT3-ITD, RUNX1 (2 variants),TET2	none	46,XX,del(7)(q21)[14]/46,XX[6]	Acute myeloid leukemia with myelodysplasia-related changes	Adverse	DNMT3A, FLT3-ITD, RUNX1 (2 variants),TET2	none	46,XX: 7qdel	Acute myeloid leukemia with myelodysplasia-related changes	Adverse	match	match
N-2	DNMT3A, CEBPA, FLT3-ITD, NPM1, TET2	none	46,XX[20]	AML with mutated NPM1	Favorable or intermediate (it depends on allelic ratio)	ASXL1, DNMT3A, CEBPA, FLT3-ITD, NPM1,SMC1A, TET2	none	46,XX	AML with mutated NPM1	Favorable or intermediate (it depends on allelic ratio)	match	match
N-3	CBL, FLT3-ITD, U2AF1, WT1	none	46,XY,t(3;21)(q26.2;q22),del(11)(q13q23)[14]	Acute myeloid leukemia with myelodysplasia-related changes	Intermediate or adverse (it depends on allelic ratio)	BCORL1, CBL, FLT3-ITD, U2AF1, WT1	none	46,XY: 11qdel	Acute myeloid leukemia with myelodysplasia-related changes	Intermediate or adverse (it depends on allelic ratio)	match	match
N-4	FLT3-ITD, NPM1, TET2	none	without growth	AML with mutated NPM1	Favorable or intermediate (it depends on allelic ratio)	FLT3-ITD, NPM1, TET2	none	46,XX	AML with mutated NPM1	Favorable or intermediate (it depends on allelic ratio)	match	match
N-5	CEBPA, DNMT3A, IDH1, FLT3-ITD, NPM1, SRSF2	none	45,XY,der(13;22)(q10;q10)[9]/46,XY[11]	AML with mutated NPM1	Favorable or intermediate (it depends on allelic ratio)	CEBPA, DNMT3A, IDH1, FLT3-ITD, NPM1, SRSF2	none	46,XY	AML with mutated NPM1	Favorable or intermediate (it depends on allelic ratio)	match	match
N-6	CEBPA, DNMT3A, FLT3-ITD, NPM1	none	46,XY[20]	AML with mutated NPM1	Favorable or intermediate (it depends on allelic ratio)	CEBPA, DNMT3A, FLT3-ITD, NPM1, PTPN11	none	46,XY	AML with mutated NPM1	Favorable or intermediate (it depends on allelic ratio)	match	match
N-10	DNMT3A, SF3B1	none	46,XX,del(5)(q14q33),del(11)(q21q23)[14]	Acute myeloid leukemia with myelodysplasia-related changes	Adverse	DNMT3A, SF3B1	none	46, XX: 5qdel, 11qdel	Acute myeloid leukemia with myelodysplasia-related changes	Adverse	match	match
N-11	SF3B1, TP53	none	46,XX,del(5),inv (7)[20]	Acute myeloid leukemia with myelodysplasia-related changes	Adverse	TP53, SF3B1, STAT5B	none	46, XX: 5qdel	Acute myeloid leukemia with myelodysplasia-related changes	Adverse	match	match
N-12	DNMT3A, TP53	none	44,XY,-3,r(3)(p26q29),-5,t(6;15)(q23;q22),-7,add(17)(p12),+mar[15]/46,XY[5]	Acute myeloid leukemia with myelodysplasia-related changes	Adverse	DNMT3A, TP53	none	45, XY: 3pdel, 5qdel, 7del, 15qdel, 17pdel	Acute myeloid leukemia with myelodysplasia-related changes	Adverse	match	match
N-14	PTPN11	NUP98-NSD1	46,XY[20]	missing data	Intermediate	PTPN11	NUP98-NSD1	46,XY	missing data	Intermediate	missing data	match	Yes; NUP98-NSD1 fusion (PMID: 22929522; PMID: 27895058)
N-15	FLT3, NRAS, WT1	CBFB-MYH11 - inv(16)(p13.1q22)	46,XX,inv(16)(p13.1q22)[20]	AML with inv(16)(p13.1q22) or t(16;16)(p13.1;q22); CBFB-MYH11	Favorable	FLT3, NRAS, WT1	CBFB-MYH11	46, XX	AML with inv(16)(p13.1q22) or t(16;16)(p13.1;q22); CBFB-MYH11	Favorable	match	match
N-16	CBL	CBFB-MYH11 - inv(16)(p13.1q22)	51,XYY,+8,+14,inv(16)(p13.1q22),+18,+21 [14]/ 78,XXY,+4,+8,+13,+16,inv(16)(p13.1q22) x2,+17,+19,+20,+21,+22[6]	AML with inv(16)(p13.1q22) or t(16;16)(p13.1;q22); CBFB-MYH11	Favorable	CBL	CBFB-MYH11	51, XX: 8gain, 14gain, 18gain, 21gain, Ygain	AML with inv(16)(p13.1q22) or t(16;16)(p13.1;q22); CBFB-MYH11	Favorable	match	match
N-20	DNMT3A, FLT3-ITD, NPM1	none	46,XX[20]	AML with mutated NPM1	Favorable or intermediate (it depends on allelic ratio)	DNMT3A, FLT3-ITD, NPM1	none	46, XX	AML with mutated NPM1	Favorable or intermediate (it depends on allelic ratio)	match	match
N-21	ASXL1, CBL (X2) , KRAS, RUNX1, SETBP1, SRSF2	none	46,XY,i(17)(q10)[6]/46,idem,del(12)(p11.2p13)[7]/46,XY[7]	missing data	Adverse	ASXL1, CBL (X2) , KRAS, RUNX1, SETBP1, SRSF2	none	46, XY	missing data	Adverse	missing data	match	Yes; variants profile suggestive of secondary AML: ASXL1 (PMID:27895058); KRAS (PMID: 27543316; PMID: 27992414) RUNX1 (PMID: 27895058; PMID: 28297624; PMID: 21268063; PMID: 27137476; PMID: 20520634) SETBP1 (PMID: 32013644) SRSF2 (PMID: 25550361; PMID: 27895058)
N-22	IDH2	none	46,XY[20]	missing data	Intermediate	ASXL1, IDH2, PHF6, RUNX1	none	46, XY	missing data	Adverse	missing data	Risk group change	Yes; variants profile suggestive of AML (secondary?): ASXL1 (PMID:27895058); RUNX1 (PMID: 27895058; PMID: 28297624; PMID: 21268063; PMID: 27137476; PMID: 20520634) PHF6 (PMID: 34381727; NCCN MDS)
N-23	ASXL1, CBL, CEBPA (X3), SETBP1, SRSF2, U2AF1	none	46,XX[20]	missing data	Adverse	ASXL1, CBL, CEBPA (X3), SETBP1, SRSF2, STAG2, U2AF1	none	46, XX	missing data	Adverse	missing data	match	Yes; variants profile suggestive of secondary AML: ASXL1 (PMID:27895058); SETBP1 (PMID: 32013644) SRSF2 (PMID: 25550361; PMID: 27895058) STAG2 (PMID: 25550361; PMID: 27895058) U2AF1 (PMID: 25550361; PMID: 27895058)
M-3	NPM1	none	46,XY[20]	AML with mutated NPM1	Favorable	IDH2, KMT2C, NPM1, TET2, ZRSR2	none	46, XY	AML with mutated NPM1	Favorable	match	match
M-7	DNMT3A	none	without growth	missing data	missing data	CEBPA, DNMT3A, GATA2 (X2)	none	46, XY	missing data	Intermediate	missing data	Risk group assigned	No; consistent with AML but this molecular profile is feasible for MDS neoplasms as well.
M-8	DNMT3A, NPM1, NRAS (X2)	none	46,XY[20]	AML with mutated NPM1	Favorable	DNMT3A, NPM1, NRAS (X2), PTPN11	none	46, XY	AML with mutated NPM1	Adverse	match	match
M-11	RUNX1, SF3B1	none	without growth	Provisional entity: AML with mutated RUNX1	Adverse	RUNX1, SF3B1	none	45, XY: 7del	Provisional entity: AML with mutated RUNX1	Adverse	match	match
M-12	NPM1	none	without growth	AML with mutated NPM1	Favorable	NPM1	none	46, XX	AML with mutated NPM1	Favorable	match	match
M-14	TP53 (X2)	none	41-43,XX,-3,der(5)t(3;5)(?q21;?q21),-7-add(11)(q24),-12,del(13)(?q14q22),-18,-22,+mar1,+mar2,+mar3,r(?)[20]	Acute myeloid leukemia with myelodysplasia-related changes	Adverse	TP53 (X2)	none	45, XX: 3pdel, 3qdel, 5qdel, 7del, 11qgain, 12pdel, 13qdel, 13qdup	Acute myeloid leukemia with myelodysplasia-related changes	Adverse	match	match
M-18	FLT3-ITD, NPM1	none	46,XX[20]	AML with mutated NPM1	Favorable or intermediate (it depends on allelic ratio)	FLT3-ITD, NPM1,TET2	none	46, XX	AML with mutated NPM1	Favorable or intermediate (it depends on allelic ratio)	match	match
M-19	FLT3, NPM1	none	45,X,-Y[10]/46,XY[10]	AML with mutated NPM1	Intermediate	FLT3, NPM1, SETBP1	none	45, X: Ydel	AML with mutated NPM1	Intermediate	match	match
V-1	TP53	none	Complex karyotype	Acute myeloid leukemia with myelodysplasia-related changes	Adverse	TP53	none	46XX: 5qdel, 7qdel, 9gain, 13qgain, 13qdel, 16del, 17pdel	Acute myeloid leukemia with myelodysplasia-related changes	Adverse	match	match
V-7	KRAS, TET2, TP53 (X2)	none	45,XY,del(5)(q22q35),add(11)(q24),-17,-18,+mar1[15]	Acute myeloid leukemia with myelodysplasia-related changes	Adverse	KRAS, NEF2, TET2, TP53 (X2)	none	46, XY: 5qdel, 7qdel, 17pdel, 17qdup(i17), 18qdel, 11qdup	Acute myeloid leukemia with myelodysplasia-related changes	Adverse	match	match
V-12	TP53	none	Complex karyotype	Acute myeloid leukemia with myelodysplasia-related changes	Adverse	TP53	none	46, XY: 1pgain, 5qdel, 8qdel, 11gain, 13qgain, 13qdel, 16pdel, 17pdel, 18del	Acute myeloid leukemia with myelodysplasia-related changes	Adverse	match	match
V-13	DNMT3A, RUNX1, SF3B1	none	46,XY[20]	Provisional entity: AML with mutated RUNX1	Adverse	DNMT3A (X3), FLT3-ITD, RUNX1, SF3B1	none	46, XY	Provisional entity: AML with mutated RUNX1	Adverse	match	match
V-14	CBL,SRSF2	none	46,XY,i(17q)[13]/46,XY[7]	Acute myeloid leukemia with myelodysplasia-related changes	Adverse	ASXL1, CBL, SRSF2	none	46,XY: abn(17p), 19qgain	Acute myeloid leukemia with myelodysplasia-related changes	Adverse	match	match
V-15	ASXL1	none	47,XX,+1[20]	missing data	Adverse	ASXL1, CBL (X2), TET2	none	46, XX: 1pdel, 21qgain	missing data	Adverse	missing data	match	No; consistent with AML but this molecular profile is feasible for MDS neoplasms as well.
V-16	CALR, DNMT3A, SF3B1, U2AF1	none	without growth	missing data	missing data	CALR, DNMT3A, KMT2C, SF3B1, U2AF1	none	46, XY	missing data	Intermediate	missing data	Risk group assigned	Yes; variants profile suggestive of AML: KMT2C (PMID:30760869) U2AF1 (PMID: 25550361; PMID: 27895058)
V-39	NRAS, U2AF1	none	45,XY -7 [20]	Acute myeloid leukemia with myelodysplasia-related changes	Adverse	ASXL1, NRAS, U2AF1	none	45, XY: 2pdel, 7del, 12pdel, 21qdel	Acute myeloid leukemia with myelodysplasia-related changes	Adverse	match	match
V-40	ASXL1, IDH1, RUNX1, SRSF2	none	47,XY,+8[16]/46,XY[4]	Provisional entity: AML with mutated RUNX1	Adverse	ASXL1, IDH1, RUNX1, SRSF2	none	47, XY: 8gain	Provisional entity: AML with mutated RUNX1	Adverse	match	match
N-7	CALR, JAK2	none	missing data	missing data	missing data	CALR, JAK2	none	46,XY	missing data	Intermediate	missing data	missing data	No; consistent with AML but this molecular profile is feasible for MPN neoplasms as well (PMID: 27486987; PMID: 27039813).
N-8	MPL, TET2	none	missing data	missing data	missing data	ASXL1, MPL, SRP72, TET2	none	46,XX	missing data	Adverse	missing data	missing data	No; consistent with AML but this molecular profile is feasible for MDS or MDS/MPN neoplasms as well.
N-9	TET2, SRSF2	none	missing data	missing data	missing data	ASXL1, SRSF2, STAT5B, TET2	none	46, XY	missing data	Adverse	missing data	missing data	Yes; variants profile suggestive of secondary AML: ASXL1 (PMID:27895058); SRSF2 (PMID: 25550361; PMID: 27895058)
N-13	none	FIP1L1-PDGFRA	missing data	Myeloid/Lymphoid Neoplasms Associated With Eosinophilia and Rearrangements of PDGFRA, PDGFRB, or FGFR1 or With PCM1-JAK2	intermediate	none	FIP1L1-PDGFRA	46,XY	Myeloid/Lymphoid Neoplasms Associated With Eosinophilia and Rearrangements of PDGFRA, PDGFRB, or FGFR1 or With PCM1-JAK2	intermediate	match	match
N-17	missing data	CBFB-MYH11 - inv(16)(p13.1q22)	missing data	AML with inv(16)(p13.1q22) or t(16;16)(p13.1;q22); CBFB-MYH11	Favorable	FLT3-ITD, NRAS	CBFB-MYH11	46, XY	AML with inv(16)(p13.1q22) or t(16;16)(p13.1;q22); CBFB-MYH11	Favorable	missing data	match	Yes; CBFB-MYH11 (PMID:27069254); FLT3-ITD, NRAS (PMID: 23634996; NCCN MDS; PMID: 27895058)
N-18	missing data	t(9;11)(p21.3;q23.3);MLLT3-KMT2A	missing data	AML with t(9;11)(p21.3;q23.3); MLLT3-KMT2A	Intermediate	ASXL1, CUX1, KRAS, SRSF2	MLLT3-KMT2A	45, XY: 7del	AML with t(9;11)(p21.3;q23.3); MLLT3-KMT2A	Adverse	match	Risk group change
N-19	missing data	MLL rearranged	missing data	AML with other translocations different to MLLT3-KMT2A involving KMT2A (MLL)	Adverse (missing data)	FLT3 (X2)	MLL-AF10	46, XY: 1qgain	AML with t(10;11)(p12;q23.3); MLLT10-KMT2A	Adverse	match	match
M-1	FLT3-ITD	none	missing data	missing data	missing data	FLT3-ITD, GATA2, NPM1, TET2, SRSF2	none	46, XX	missing data	Favorable or intermediate (it depends on allelic ratio)	missing data	missing data	Yes; FLT3-ITD (PMID: 23634996; NCCN MDS; PMID: 27895058), NPM1 (PMID: 23634996, NCCN MDS, PMID: 27069254), SRSF2 (PMID: 25550361; PMID: 27895058).
M-2	FLT3-ITD, PHF6, RUNX1	none	missing data	Provisional entity: AML with mutated RUNX1	Adverse	FLT3-ITD, PHF6, RUNX1	none	46, XX	Provisional entity: AML with mutated RUNX1	Adverse	match	match
M-4	ETV6, FLT3-ITD, IDH2, STAG2, SRSF2	none	missing data	missing data	missing data	ETV6, FLT3-ITD, IDH2, STAG2, SRSF2	none	46, XX	missing data	Intermediate or adverse (it depends on allelic ratio)	missing data	missing data	Yes; ETV6 (PMID: 27895058), FLT3-ITD (PMID: 23634996; NCCN MDS; PMID: 27895058), IDH2 (NCCN MDS), STAG2 (PMID: 25550361; PMID: 27895058), SRSF2 (PMID: 25550361; PMID: 27895058).
M-5	missing data	missing data	46,XX[18]	missing data	missing data	FLT3-ITD, NPM1, RAD21	none	46, XX	AML with mutated NPM1	Favorable or intermediate (it depends on allelic ratio)	missing data	missing data	Yes; FLT3-ITD (PMID: 23634996; NCCN MDS; PMID: 27895058), NPM1 (PMID: 23634996, NCCN MDS, PMID: 27069254)
M-6	missing data	missing data	45;XY,-16,der(17),t(16;17)(q10;p10)[24]/47,XY,+mar[4]/46,XY[18]	missing data	Adverse	IDH1, TP53	none	46,XY:16pdel, 17pdel	missing data	Adverse	missing data	match	Yes; IDH1 (NCCN MDS)
M-9	missing data	missing data	missing data	missing data	missing data	ASXL1, EZH2, NF1 (X3), PHF6, RUNX1, TET2, TP53, ZRSR2	none	47, XY: 8dup	missing data	Adverse	missing data	missing data	Yes:variants profile suggestive of secondary AML: ASXL1 (PMID:27895058), PHF6 (PMID: 34381727; NCCN MDS), RUNX1 (PMID: 27895058; PMID: 28297624; PMID: 21268063; PMID: 27137476; PMID: 20520634), ZRSR2 (PMID: 25550361).
M-10	missing data	missing data	45,XY,del(5)(q15q33),dic(17;20)(p13;q13.2)[19]/46,XY[1]	missing data	Adverse	CBL, TP53 (X2)	none	46, XY: 5qdel, 20qdel, 17pdel	missing data	Adverse	missing data	match	No; consistent with AML but this molecular profile is feasible for MDS neoplasms as well.
M-13	IDH1, NPM1	none	missing data	AML with mutated NPM1	missing data	IDH1, NPM1	none	46, XX	AML with mutated NPM1	Favorable	missing data	missing data	Yes; IDH1 (NCCN MDS), NPM1 (PMID: 23634996, NCCN MDS, PMID: 27069254)
M-15	FLT3	missing data	missing data	missing data	missing data	FLT3, NRAS	CBFB-MYH11	46, XY	AML with inv(16)(p13.1q22) or t(16;16)(p13.1;q22); CBFB-MYH11	Favorable	missing data	missing data	Yes; CBFB-MYH11 (PMID:27069254); FLT3-ITD, NRAS (PMID: 23634996; NCCN MDS; PMID: 27895058)
M-16	none	missing data	missing data	missing data	missing data	none	none	46, XX	missing data	Intermediate	missing data	missing data	No; consistent with AML but this molecular profile is feasible for MDS neoplasms as well.
M-17	DNMT3A, IDH1, RUNX1	none	missing data	missing data	missing data	DNMT3A, IDH1, RUNX1, STAT5B	none	46, XX	Provisional entity: AML with mutated RUNX1	Adverse	missing data	missing data	Yes; DNMT3A (NCCN MDS), IDH1 (NCCN MDS), RUNX1 (PMID: 27895058; PMID: 28297624; PMID: 21268063; PMID: 27137476; PMID: 20520634)
V-2	STAG2	none	missing data	missing data	missing data	ASXL1, CBL, DNMT3A, STAG2, SF3B1	none	46, XX	missing data	Adverse	missing data	missing data	Yes: variants profile suggestive of secondary AML: ASXL1 (PMID:27895058), DNMT3A (NCCN MDS), STAG2 (PMID: 25550361; PMID: 27895058), SF3B1 (PMID: 25550361).
V-3	ASXL1, TET2	none	missing data	missing data	Adverse	ASXL1, TET2	none	47,XX: 1gain	missing data	Adverse	missing data	match	No; consistent with AML but this molecular profile is feasible for MDS neoplasms as well.
V-4	IDH2, SRSF2, STAG2	none	missing data	missing data	missing data	ASXL1, CEBPA, IDH2, STAG2, SRSF2	none	46, XY	missing data	Adverse	missing data	missing data	Yes; ASXL1 (PMID:27895058), IDH2 (NCCN MDS), STAG2 (PMID: 25550361; PMID: 27895058),SRSF2 (PMID: 25550361; PMID: 27895058)
V-5	missing data	missing data	missing data	missing data	missing data	ASXL1, BCOR, NRAS, KMT2C, KRAS, RUNX1, STAG2, SRSF2	none	46, XY	missing data	Adverse	missing data	missing data	Yes: variants profile suggestive of secondary AML: ASXL1 (PMID:27895058), BCOR (PMID: 27895058; 25550361), RUNX1 (PMID: 27895058; PMID: 28297624; PMID: 21268063; PMID: 27137476; PMID: 20520634), STAG2 PMID: 25550361; PMID: 27895058), SRSF2 (PMID: 25550361; PMID: 27895058)
V-6	BCOR, DNMT3A, IDH1, JAK2, PHF6, WT1	none	missing data	missing data	missing data	BCOR, DNMT3A, IDH1, JAK2, PHF6, WT1	none	46, XY: 7del	Acute myeloid leukemia with myelodysplasia-related changes	Adverse	missing data	missing data	Yes: variants profile suggestive of secondary AML: 7del (PMID: 27895058), BCOR (PMID: 27895058; 25550361), DNMT3A (NCCN MDS), IDH1 (NCCN MDS), PHF6 (PMID: 34381727; NCCN MDS).
V-8	NF1, TP53	none	missing data	missing data	Adverse	NF1, TP53	none	45, XY: 4qdel, 5pdel, 6qgain, 8qgain,12pdel,16qdel, 17del, 21qgain	Acute myeloid leukemia with myelodysplasia-related changes	Adverse	missing data	missing data	No; consistent with AML but this molecular profile is feasible for MDS neoplasms as well.
V-9	ASXL1, NRAS, SRSF2, TET2 (X2)	none	missing data	missing data	Adverse	ASXL1, NRAS, SRSF2, TET2 (X2)	none	not assessable	missing data	Adverse	missing data	match	Yes; ASXL1 (PMID:27895058),SRSF2 (PMID: 25550361; PMID: 27895058)
V-10	U2AF1, WT1	none	missing data	missing data	missing data	FLT3-ITD, U2AF1, WT1	none	46, XX	missing data	Intermediate or adverse (it depends on allelic ratio)	missing data	missing data	Yes; FLT3-ITD (PMID: 23634996; NCCN MDS; PMID: 27895058), U2AF1 (PMID: 25550361; PMID: 27895058)
V-11	DNMT3A, IDH2	none	missing data	missing data	missing data	DNMT3A (X2), IDH2	none	47, XX: 11gain	missing data	Intermediate	missing data	missing data	Yes; DNMT3A (NCCN MDS), IDH2 (NCCN MDS)
V-17	NPM1	none	missing data	missing data	missing data	DNMT3A, FLT3-ITD, NPM1, NRAS	none	46, XX	missing data	Favorable or intermediate (it depends on allelic ratio)	missing data	missing data	Yes; DNMT3A (NCCN MDS), FLT3-ITD, NRAS (PMID: 23634996; NCCN MDS; PMID: 27895058), NPM1 (PMID: 23634996, NCCN MDS, PMID: 27069254)
V-18	missing data	missing data	missing data	missing data	missing data	ASXL1, BCORL1, CBL (X2), RUNX1, U2AF1	none	46, XY	Provisional entity: AML with mutated RUNX1	Adverse	missing data	missing data	Yes; ASXL1 (PMID:27895058), BCORL1 (PMID: 21989985; 22210327), RUNX1 (PMID: 27895058; PMID: 28297624; PMID: 21268063; PMID: 27137476; PMID: 20520634), U2AF1 (PMID: 25550361; PMID: 27895058)
V-19	missing data	missing data	missing data	missing data	missing data	CEBPA, EP300, EZH2, GATA2, KIT, KMT2C, NFE2	none	46, XY	missing data	Intermediate	missing data	missing data	Yes; CEBPA (PMID: 31921515), KIT (PMID: 29027108; NCCN MDS), NFE2 (PMID: 31896782)
V-20	ASXL1	none	missing data	missing data	missing data	ASXL1, DNMT3A, IDH2	none	46, XX	missing data	Adverse	missing data	missing data	Yes; ASXL1 (PMID:27895058), DNMT3A (NCCN MDS), IDH2 (NCCN MDS)
V-21	missing data	missing data	46,XY[20]	missing data	missing data	ASXL1, MPL, U2AF1	none	46, XY	missing data	Adverse	missing data	missing data	Yes; variants profile suggestive of secondary AML: ASXL1 (PMID:27895058), U2AF1 (PMID: 25550361; PMID: 27895058)
V-22	missing data	missing data	Cariotipo 43-46,XY,der(1)t(1;6)(p32;p21),del(5)(q12q33),der(6)t(1;6)(p32;p21)t(6;12)(q23;q23), add(7)(p15),del(7)(q22q32),-9,der(12)t(12;?)(q14;?),del(13)(q13q22),-17,del(20)(q?) ,+mar1,+mar2[cp20]	Acute myeloid leukemia with myelodysplasia-related changes	Adverse	TP53, STAG2	none	46, XY: 5qdel, 7qdel, 6qdel, 9qdel, 13qdel, 20qdel	Acute myeloid leukemia with myelodysplasia-related changes	Adverse	missing data	match	Yes; STAG2 (PMID: 25550361; PMID: 27895058)
V-23	missing data	missing data	46,XX,del(7)(q22q33)[3]/46,XX[18].	Acute myeloid leukemia with myelodysplasia-related changes	missing data	CBL, GATA2 , IKZF1	none	46, XX: 7qdel	Acute myeloid leukemia with myelodysplasia-related changes	Intermediate	match	missing data
V-24	missing data (MYC amplification)	missing data	46,XX	missing data	missing data	GATA2 , PHF6, TET2	none	MYC amplification; 46, XX	missing data	Intermediate	missing data	missing data	Yes; PHF6 (PMID: 34381727; NCCN MDS)
V-25	missing data	missing data	46,XX,del(3)(q24),der(7)t(3;7)(q24;q21),del(20)(q13.1)[20].	missing data	Adverse	none	none	46, XX: 3qdel, 7qdel, 20qdel	Acute myeloid leukemia with myelodysplasia-related changes	Adverse	missing data	match	No; consistent with AML but this molecular profile is feasible for MDS neoplasms as well.
V-26	missing data	missing data	46,XY,del(7)(p15p13)[20]	missing data	missing data	ASXL1, CBL, ETV6, FLT3-ITD, SRSF2	none	46, XY: 7pdel	missing data	Intermediate or adverse (it depends on allelic ratio)	missing data	missing data	Yes; ASXL1 (PMID:27895058), ETV6 (PMID: 27895058), FLT3-ITD (PMID: 23634996; NCCN MDS; PMID: 27895058), SRSF2 (PMID: 25550361; PMID: 27895058)
V-27	missing data	missing data	46,XX[10]	missing data	missing data	NRAS, WT1	none	47, XXY	missing data	Intermediate	missing data	missing data	No; consistent with AML but this molecular profile is feasible for MDS neoplasms as well.
V-28	missing data	missing data	46,XY,t(5;18)(q34;p11.2) [18]/46,XY[2]	missing data	missing data	KRAS, RUNX1, SF3B1	none	46, XY	Provisional entity: AML with mutated RUNX1	Adverse	missing data	missing data	Yes; KRAS (PMID: 27543316; PMID: 27992414), RUNX1 (PMID: 27895058; PMID: 28297624; PMID: 21268063; PMID: 27137476; PMID: 20520634), SF3B1 (PMID: 25550361).
V-29	missing data	missing data	47,XY,+8[13]/46,XY[14]	missing data	missing data	ASXL1, BCOR, KRAS, SRSF2, STAG2	none	46XY	missing data	Adverse	missing data	missing data	Yes; variants profile suggestive of secondary AML: ASXL1 (PMID:27895058), BCOR (PMID: 27895058; 25550361), KRAS (PMID: 27543316; PMID: 27992414), SRSF2 (PMID: 25550361; PMID: 27895058), STAG2 (PMID: 25550361; PMID: 27895058).
V-30	missing data	missing data	47,XX,+8,inv(16)(p13q22)[3]/48,idem,+21;	AML with inv(16)(p13.1q22) or t(16;16)(p13.1;q22); CBFB-MYH11	Favorable	NRAS, WT1	CBFB-MYH11	48, XX: 8gain, 21gain	AML with inv(16)(p13.1q22) or t(16;16)(p13.1;q22); CBFB-MYH11	Favorable	match	match
V-31	missing data	missing data	44,XY,del(5)(q12q33),-17,-18,-21,?add(22)(p11),+mar1[20]	missing data	missing data	KMT2C, NF1, TP53	none	43XY: 4del, 5qdel, 8pdel, 8qdup, 17del, 18del, 21qdup, 21qdel, 21qdup	Acute myeloid leukemia with myelodysplasia-related changes	Adverse	missing data	missing data	Yes; KMT2C (PMID:30760869)
V-32	missing data	missing data	missing data	missing data	missing data	RUNX1, FLT3-ITD	none	46, XY: 1qdup, 12pdel	Acute myeloid leukemia with myelodysplasia-related changes	Adverse	missing data	missing data	Yes; variants profile suggestive of secondary AML:12pdel; RUNX1 (PMID: 27895058; PMID: 28297624; PMID: 21268063; PMID: 27137476; PMID: 20520634), FLT3-ITD (PMID: 23634996; NCCN MDS; PMID: 27895058)
V-33	missing data	missing data	46,XY[20]	missing data	missing data	DNMT3A, RUNX1	none	46, XY	Provisional entity: AML with mutated RUNX1	Adverse	missing data	missing data	Yes; DNMT3A (NCCN MDS), RUNX1 (PMID: 27895058; PMID: 28297624; PMID: 21268063; PMID: 27137476; PMID: 20520634)
V-34	missing data	missing data	missing data	missing data	missing data	ASXL1, CBL, CREBBP, RUNX1, STAG2, TET2	none	46, XY	Provisional entity: AML with mutated RUNX1	Adverse	missing data	missing data	Yes; ASXL1 (PMID:27895058), RUNX1 (PMID: 27895058; PMID: 28297624; PMID: 21268063; PMID: 27137476; PMID: 20520634), STAG2 (PMID: 25550361; PMID: 27895058).
V-35	missing data	missing data	missing data	missing data	missing data	NF1, NRAS, TP53	none	45, XX: 5qdel, 11pdel, 17del, Xpdel	Acute myeloid leukemia with myelodysplasia-related changes	Adverse	missing data	missing data	No; consistent with AML but this molecular profile is feasible for MDS neoplasms as well.
V-36	missing data	missing data	45,XY,-7[19]/46,XY[1]	missing data	Adverse	CEBPA (X2), NRAS, TET2, WT1, ZRSF2	none	45, XY: 7del	Acute myeloid leukemia with myelodysplasia-related changes	Adverse	missing data	match	Yes; variants profile suggestive of secondary AML: CEBPA (PMID: 31921515), ZRSR2 (PMID: 25550361), 7del
V-37	missing data	missing data	missing data	missing data	missing data	DDX41(X2), DNMT3A, NF1, TP53	none	46, XY	missing data	Adverse	missing data	missing data	Yes; DNMT3A (NCCN MDS)
V-38	CBL, SRSF2, TP53	none	missing data	missing data	missing data	ASXL1, CBL, STAG2, SRSF2, TP53	none	46, XY	missing data	Adverse	missing data	missing data	Yes; ASXL1 (PMID:27895058), STAG2 (PMID: 25550361; PMID: 27895058), SRSF2 (PMID: 25550361; PMID: 27895058)
V-41	missing data	missing data	missing data	missing data	missing data	NRAS, TP53	none	Complex karyotype: 46, XY: 5qdel, 7qdel, 8qgain, 9qgain, 15qdel, 17pdel, 20qdel	Acute myeloid leukemia with myelodysplasia-related changes	Adverse	missing data	missing data	No; consistent with AML but this molecular profile is feasible for MDS neoplasms as well.
J-1	RUNX1	missing data	missing data	missing data	missing data	ASXL1, BCOR, FLT3-ITD, RUNX1	none	46, XY	Provisional entity: AML with mutated RUNX1	Adverse	missing data	missing data	Yes; ASXL1 (PMID:27895058), BCOR (PMID: 27895058; 25550361), FLT3-ITD (PMID: 23634996; NCCN MDS; PMID: 27895058), RUNX1 (PMID: 27895058; PMID: 28297624; PMID: 21268063; PMID: 27137476; PMID: 20520634).
J-2	DNMT3A, NPM1, PTPN11	missing data	missing data	missing data	missing data	DNMT3A, NPM1, PTPN11	none	46, XX	AML with mutated NPM1	Favorable	missing data	missing data	Yes; DNMT3A (NCCN MDS), NPM1 (PMID: 23634996, NCCN MDS, PMID: 27069254
F-1	ASXL1, PTPN11, RUNX1, U2AF1	GATA2/MECOM	missing data	AML with inv(3)(q21.3q26.2) or t(3;3)(q21.3;q26.2); GATA2,MECOM(EVI1)	Adverse	ASXL1, PTPN11, RUNX1, U2AF1	none	46, XY	missing data	Adverse	GATA2,MECOM(EVI1) rearrangement not detected by Haematology OncoKit	match
F-2	missing data	missing data	46,XY,del (5q)	missing data	missing data	IDH2, TP53	none	46, XY: 5qdel, 11qgain	Acute myeloid leukemia with myelodysplasia-related changes	Adverse	missing data	missing data	Yes; variants profile suggestive of secondary AML: IDH2 (NCCN MDS), 5qdel
F-3	missing data	missing data	missing data	missing data	missing data	ASXL1, CBL, EP300, EZH2, PTPN11, RUNX1, SF3B1, TET2	none	46, XY: 7pdel, 17qgain	Provisional entity: AML with mutated RUNX1	Adverse	missing data	missing data	Yes; ASXL1 (PMID:27895058) RUNX1 (PMID: 27895058; PMID: 28297624; PMID: 21268063; PMID: 27137476; PMID: 20520634), SF3B1 (PMID: 25550361).
ML-1	missing data	CBFB-MYH11	missing data	AML with inv(16)(p13.1q22)	Favorable	KMT2C, NRAS	CBFB-MYH11	46, XY	AML with inv(16)(p13.1q22)	Favorable	match	match
ML-2	missing data	PML-RARA	missing data	Acute promyelocytic leukemia with PML-RARA	…	none	PML-RARA	46, XY	Acute promyelocytic leukemia with PML-RARA	…	match	missing data
ML-3	missing data	CBFB-MYH11	missing data	AML with inv(16)(p13.1q22)	Favorable	KIT, NRAS	CBFB-MYH11	46, XY	AML with inv(16)(p13.1q22)	Favorable	match	match
ML-4	missing data	PML-RARA	missing data	Acute promyelocytic leukemia with PML-RARA	…	FLT3-ITD	PML-RARA	46, XX	Acute promyelocytic leukemia with PML-RARA	…	match	missing data
ML-5	missing data	AML-ETO (RUNX1-RUNXT1)	missing data	AML with t(8;21)(q22;q22.1); RUNX1-RUNX1T1	Favorable	WT1	AML-ETO (RUNX1-RUNXT1)	46, XY	AML with t(8;21)(q22;q22.1); RUNX1-RUNX1T1	Favorable	match	match
ML-6	missing data	AML-ETO (RUNX1-RUNXT1)	missing data	AML with t(8;21)(q22;q22.1); RUNX1-RUNX1T1	Favorable	KIT	AML-ETO (RUNX1-RUNXT1)	48, XY: 8gain, 15gain	AML with t(8;21)(q22;q22.1); RUNX1-RUNX1T1	Favorable	match	match
V-43	DNMT3A (X2) NPM1, PTPN11	missing data	missing data	missing data	missing data	DNMT3A (X2) NPM1, PTPN11	none	46, XX	AML with mutated NPM1	Favorable	missing data	missing data	Yes; DNMT3A (NCCN MDS) NPM1 (PMID: 23634996, NCCN MDS, PMID: 27069254)
V-44	ASXL1, TET2	missing data	missing data	missing data	missing data	ASXL1, NRAS, TET2	none	46, XY	missing data	Adverse	missing data	missing data	No; consistent with AML but this molecular profile is feasible for MDS neoplasms as well.

## Sheet: File S4
Patient	P/LP SNVs - hospital	SVs -hospital	Karyotype - hospital	ELN 2017 - hospital	P/LP SNVs -Haematology OncoKitDx	SVs -Haematology OncoKitDx	CNV plot - Haematology OncoKitDx	ELN 2017 -Haematology OncoKitDx	Hospital vs Haematology ELN 2017 classification
N-1	DNMT3A, FLT3-ITD, RUNX1 (X2),TET2	none	46,XX,del(7)(q21)[14]/46,XX[6]	Adverse	DNMT3A, FLT3-ITD, RUNX1 (X2),TET2	none	46,XX: 7qdel	Adverse	match
N-2	DNMT3A,CEBPA, FLT3-ITD, NPM1, TET2	none	46,XX[20]	Favorable or intermediate⃰	ASXL1, DNMT3A, CEBPA, FLT3-ITD, NPM1,SMC1A, TET2	none	46,XX	Favorable or intermediate⃰	match
N-3	CBL, FLT3-ITD, U2AF1, WT1	none	46,XY,t(3;21)(q26.2;q22),del(11)(q13q23)[14]	Intermediate or adverse⃰	BCORL1, CBL, FLT3-ITD, U2AF1, WT1	none	46,XY: 11qdel	Intermediate or adverse⃰	match
N-4	FLT3-ITD, NPM1, TET2	none	without growth	missing data	FLT3-ITD, NPM1, TET2	none	46,XX	Favorable or intermediate⃰	Risk group assigned
N-5	CEBPA, DNMT3A, IDH1, FLT3-ITD, NPM1, SRSF2	none	45,XY,der(13;22)(q10;q10)[9]/46,XY[11]	Favorable or intermediate⃰	CEBPA, DNMT3A, IDH1, FLT3-ITD, NPM1, SRSF2	none	46,XY	Favorable or intermediate⃰	match
N-6	CEBPA, DNMT3A, FLT3-ITD, NPM1	none	46,XY[20]	Favorable or intermediate⃰	CEBPA, DNMT3A, FLT3-ITD, NPM1, PTPN11	none	46,XY	Favorable or intermediate⃰	match
N-10	DNMT3A, SF3B1	none	46,XX,del(5)(q14q33),del(11)(q21q23)[14]	Adverse	DNMT3A, SF3B1	none	46, XX: 5qdel, 11qdel	Adverse	match
N-11	SF3B1, TP53	none	46,XX,del(5),inv (7)[20]	Adverse	TP53, SF3B1, STAT5B	none	46, XX: 5qdel	Adverse	match
N-12	DNMT3A, TP53	none	44,XY,-3,r(3)(p26q29),-5,t(6;15)(q23;q22),-7,add(17)(p12),+mar[15]/46,XY[5]	Adverse	DNMT3A, TP53	none	45, XY: 3pdel, 5qdel, 7del, 15qdel, 17pdel	Adverse	match
N-14	PTPN11	NUP98-NSD1	46,XY[20]	Intermediate	PTPN11	NUP98-NSD1	46,XY	Intermediate	match
N-15	FLT3, NRAS, WT1	CBFB-MYH11	46,XX,inv(16)(p13.1q22)[20]	Favorable	FLT3, NRAS, WT1	CBFB-MYH11	46, XX	Favorable	match
N-16	CBL	CBFB-MYH11	51,XYY,+8,+14,inv(16)(p13.1q22),+18,+21 [14]/ 8,XXY,+4,+8,+13,+16,inv(16)(p13.1q22) x2,+17,+19,+20,+21,+22[6]	Favorable	CBL	CBFB-MYH11	51, XX: 8gain, 14gain, 18gain, 21gain, Ygain	Favorable	match
N-20	DNMT3A, FLT3-ITD, NPM1	none	46,XX[20]	Favorable or intermediate⃰	DNMT3A, FLT3-ITD, NPM1	none	46, XX	Favorable or intermediate⃰	match
N-21	ASXL1, CBL(X2), KRAS, RUNX1, SETBP1,SRSF2	none	46,XY,i(17)(q10)[6]/46,idem,del(12)(p11.2p13)[7]/46,XY[7]	Adverse	ASXL1, CBL(X2), KRAS, RUNX1,SETBP1, SRSF2	none	46, XY	Adverse	match
N-22	IDH2	none	46,XY[20]	Intermediate	ASXL1,IDH2,PHF6,	none	46, XY	Adverse	Risk group change
					RUNX1
N-23	ASXL1, CBL, CEBPA (X3), SETBP1, SRSF2, U2AF1	none	46,XX[20]	Adverse	ASXL1, CBL, CEBPA (X3), SETBP1, SRSF2, STAG2, U2AF1	none	46, XX	Adverse	match
M-3	NPM1	none	46,XY[20]	Favorable	IDH2, KMT2C, NPM1, TET2, ZRSR2	none	46, XY	Favorable	match
M-7	DNMT3A	none	without growth	missing data	CEBPA, DNMT3A, GATA2 (X2)	none	46, XY	Intermediate	Risk group assigned
M-8	DNMT3A, NPM1, NRAS (X2)	none	46,XY[20]	Favorable	DNMT3A, NPM1, NRAS (X2), PTPN11	none	46, XY	Favorable	match
M-11	RUNX1, SF3B1	none	without growth	missing data	RUNX1, SF3B1	none	45, XY: 7del	Adverse	Risk group assigned
M-12	NPM1	none	without growth	missing data	NPM1	none	46, XX	Favorable	Risk group assigned
M-14	TP53 (X2)	none	41-43,XX,-3,der(5)t(3;5)(?q21;?q21),-7-add(11)(q24),-12,del(13)(?q14q22),-18,-22,+mar1,+mar2,+mar3,r(?)[20]	Adverse	TP53 (X2)	none	45, XX: 3pdel, 3qdel, 5qdel, 7del, 11qgain, 12pdel,	Adverse	match
							13qdel, 13qdup
M-18	FLT3-ITD, NPM1	none	46,XX[20]	Favorable or intermediate⃰	FLT3-ITD, NPM1,TET2	none	46, XX	Favorable or intermediate⃰	match
M-19	FLT3, NPM1	none	45,X,-Y[10]/46,XY[10]	Intermediate	FLT3, NPM1, SETBP1	none	45, X: Ydel	Intermediate	match
V-1	TP53	none	Complex karyotype	Adverse	TP53	none	46XX: 5qdel, 7qdel, 9gain, 13qgain, 13qdel, 16del, 17pdel	Adverse	match
V-7	KRAS, TET2, TP53 (X2)	none	45,XY,del(5)(q22q35),add(11)(q24),-17,-18,+mar1[15]	Adverse	KRAS, NEF2, TET2, TP53 (X2)	none	46, XY: 5qdel, 7qdel, 17pdel, 17qdup(i17), 18qdel, 11qdup	Adverse	match
V-12	TP53	none	Complex karyotype	Adverse	TP53	none	46, XY: 1pgain, 5qdel, 8qdel, 11gain, 13qgain, 13qdel, 16pdel, 17pdel, 18del	Adverse	match
V-13	DNMT3A, RUNX1, SF3B1	none	46,XY[20]	Adverse	DNMT3A (X3), FLT3-ITD, RUNX1, SF3B1	none	46, XY	Adverse	match
V-14	CBL,SRSF2	none	46,XY,i(17q)[13]/46,XY[7]	Adverse	ASXL1, CBL, SRSF2	none	46,XY: abn(17p), 19qgain	Adverse	match
V-15	ASXL1	none	47,XX,+1[20]	Adverse	ASXL1, CBL (X2), TET2	none	46, XX: 1pdel, 21qgain	Adverse	match
V-16	CALR, DNMT3A, SF3B1, U2AF1	none	without growth	missing data	CALR, DNMT3A, KMT2C, SF3B1, U2AF1	none	46, XY	Intermediate	Risk group assigned
V-39	NRAS, U2AF1	none	45,XY -7 [20]	Adverse	ASXL1, NRAS, U2AF1	none	45, XY: 2pdel, 7del, 12pdel, 21qdel	Adverse	match
V-40	ASXL1, IDH1, RUNX1, SRSF2	none	47,XY,+8[16]/46,XY[4]	Adverse	ASXL1, IDH1, RUNX1, SRSF2	none	47, XY: 8gain	Adverse	match
*The ultimate genetic risk assigned depends on allelic ratio.

## Sheet: File S5
Conventional Karyotype plus NGS panel- ELN risk group	Haematology oncokitDx - ELN risk group
3	3
4	4
5	5
4	4
4	4
3	3
3	3
3	3
2	2
1	1
1	1
4	4
3	3
2	3
3	3
1	1
1	1
3	3
4	4
2	2
3	3
3	3
3	3
3	3
3	3
3	3
3	3
3	3
Cohens' Kappa Tests (K= 0.94)
Legend: 1. Favorable 2.intermediate 3. adverse 4. Favorable or intermediate 5. Intermediate or adverse

## Sheet: File S6
Conventional karyotype - IPSS-R	Haematology OncokitDx - IPSS-R
2	2
2	2
4	3
5	5
2	2
4	5
2	2
2	2
2	2
2	2
4	4
5	5
2	2
3	3
2	2
2	2
3	5
Cohens' Kappa coefficient stat (K= 0.71)
Bangdiwala's B Statistics (B=0.94)
legend: 1. Very good 2. good 3. Intermediate 4. Poor 5. very poor

## Sheet: File S7
	sample	tumoral type	gene	variant	VAF (%)
	413007541	AML	CEBPA	c.91_94del	51		CEBPA	NM_004364.3
	413007541	AML	CEBPA	c.921_926del	44		DDX41	NM_016222.2
	A696	AML	CEBPA	c.117del	50		ETV6	NM_001987.4
	726	AML	CEBPA	c.122_131dup	39		GATA2	NM_032638.4
	B390	AML	CEBPA	c.512dup	46		RUNX1	NM_001754.4
	B390	AML	CEBPA	c.184_209dup	42		TP53	NM_001276760.1
	178	AML	DDX41	c.232_233insAA	45
	413007036	AML	ETV6	c.1286_1289dup	37
	A741	AML	ETV6	c.329-2A>G	45
	413003221	AML	GATA2	c.1114G>A	49
	723	AML	GATA2	c.962T>A	52
	A547	AML	GATA2	c.950A>T	40
	D-501	AML	GATA2	c.962T>A	41
	413008398	AML	RUNX1	c.1231dup	42
	373023001	AML	RUNX1	c.1036dup	38
	608	AML	RUNX1	c.319C>A	39
	884-19	AML	RUNX1	c.965C>G	37
	606	AML	RUNX1	c.1036dup	63
	B373	AML	RUNX1	c.309dup	41
	D556	AML	RUNX1	c.907_908insA	39
	185379	AML	RUNX1	c.801_802dup	42
	413000469	AML	TP53	c.605C>T	52
	373023001	AML	TP53	c.306C>G	41
	413010505	MDS	TP53	c.155G>A	48
	A964	AML	TP53	c.407G>A	93
	226-19	AML	TP53	c.701G>A	47
	383-19	AML	TP53	c.542A>G	59
	860-19	AML	TP53	c.802+1G>A	49
	A933	AML	TP53	c.400G>A	58
	B325	AML	TP53	c.619A>G	77
	1940	AML	TP53	c.555+1G>A	91
	171021	MDS	TP53	c.418C>T	95
	176175	MDS	TP53	c.709dup	50
